# Supplementary material for: Yellow Fever Virus Maintained by Sabethes Mosquitoes during the Dry Season in Cerrado, a Semiarid Region of Brazil, in 2021
Source: Viruses. 2023 Mar 15;15(3):757. doi: 10.3390/v15030757 (PMC10058068; doi:10.3390/v15030757)
Supplement: Supplementary file 1 [file viruses-15-00757-s001.zip]

Archive with 3 entries (3 files):
- Suppl. material S1 2147632.pdf
- Suppl. material S2 2147632pdf.pdf
- Suppl. material S3 2147632.pdf
